# Supplementary material for: Evolution of prehistoric dryland agriculture in the arid and semi-arid transition zone in northern China
Source: PLoS One. 2018 Aug 3;13(8):e0198750. doi: 10.1371/journal.pone.0198750 (PMC6075743; doi:10.1371/journal.pone.0198750)
Supplement: S1 File — This is the raw data we obtained from ANSTO and BETA laboratory, including a variety of measurement results. And in this paper, we only selected the 14C dating part. (XLSX) [file pone.0198750.s001.xlsx]

## Sheet: Sheet1
OZP043	Common millet seed	Ashan -2	-25.0*	62.53	+/-0.24	3,770	+/-35
OZP083	Bone collagen	Dakou site – sample 1 (pig) -SI2943	-19.2	+/-	0.2	63.62	+/-	0.25	3,635	+/-		35
OZP084	Bone collagen	Huoshiliang site – sample 1 (horse) -SI2890	-13.9	+/-	0.1	59.68	+/-	0.27	4,145	+/-	40
OZP044	Foxtail millet seed	Lijiaya -1	-25.0*	69.45	+/-0.31	2,930	+/-40
OZP085	Bone collagen	Shuihushan site – sample 3 (sheep) -SI2997	-19.0	+/-	0.1	49.40	+/-	0.22	5,665	+/-	40
OZP086	Bone collagen	Shuihushan site – sample 4 (sheep) -SI2998	-18.9	+/-	0.1	49.22	+/-	0.19	5,695	+/-	35
OZP087	Bone collagen	Shuihushan site – sample 7 (sheep) – SI3001	-19.2	+/-	0.1	48.93	+/-	0.22	5,740	+/-	40
OZP042	Common millet seed	Xiyuan -1	-25.0*	58.65	+/-0.35	4,285	+/-50
OZP077	Bone collagen	Ashan site – sample 4 (pig) -SI2984	-18.2	+/-	0.1	60.67	+/-	0.22	4015	+/-	30
OZP078	Bone collagen	Ashan site – sample 7 (cattle) -SI2987	-13.7*	+/-	0.5	60.97	+/-	0.23	3975	+/-	30
OZP079	Bone collagen	Ashan site – sample 9 (dog) -SI2989	-17.7	+/-	0.3	61.08	+/-	0.23	3960	+/-	30
﻿6 7 8 9 10 11 12 13	OZO950	Bone collagen	Huoshiliang site -Bos 1 -Shaanxi province -SI2908	-14.9	+/-	0.1	64.23	+/-	0.3	3555	+/-	40
OZO945	Bone collagen	Dakou site -sample H1a (Human) -SI2940	-7.3	+/-	0.1	62.47	+/-	0.28	3780	+/-	40
OZO946	Bone collagen	Dakou site -sample H2 (Human) -SI2942	-9.6	+/-	0.1	62.92	+/-	0.32	3720	+/-	45
OZO951	Bone collagen	Huoshiliang site -Ovis 1 -Shaanxi province -SI2891	-15.5	+/-	0.1	64.11	+/-	0.36	3570	+/-	50
OZO952	Bone collagen	Huoshiliang site -pig 1 -Shaanxi province -SI2900	-7.6	+/-	0.1	63.83	+/-	0.34	3605	+/-	45
﻿OZP041‡	Common millet seed	Shimao -2	-25.0*	66.48 +/-1.18	3,280 +/-150
OZO953	Bone collagen	Shimao site -sample H1 (human) -SI2935	-8.3	+/-	0.3	64.57	+/-	0.4	3515	+/-	50
OZO954	Bone collagen	Shimao site -sample H2 (human) -SI2936	-7.8	+/-	0.2	64.12	+/-	0.38	3570	+/-	50
OZO955	Bone collagen	Shimao site -sample H3 (human) -SI2937	-7.6	+/-	0.1	64.36	+/-	0.35	3540	+/-	45
OZO956	Bone collagen	Shimao site -sample H4 (human) -SI2938	-8.3	+/-	0.1	64.23	+/-	0.35	3555	+/-	45
OZO957	Bone collagen	Wangmushan site -sample 1 (horse) -SI2912	-19.7	+/-	0.1	96.49	+/-	0.45	285	+/-	40
﻿OZM221	Bone	ZKG human 2	-8.0 +/-0.1	64.66 +/-0.32	3,500 +/-40
OZQ354	Fruit	ZKG1	-22.3	+/-	0.1	63.78	+/-0.27	3610	+/-35
OZQ355	Millet seed	ZKG2	-10	+/-	0.1	64.31	+/-0.26	3545	+/-35
OZQ360	Charcoal	ZKG-S-29	-23.1	+/-	0.1	64.2	+/-0.29	3560	+/-40
OZQ356	Charcoal	ZKG-S-6	-24.6	+/-	0.2	122.78	+/-0.54	Modern
OZM232 Bone ZKG4 human 1 -7.5 +/- 0.1 63.26 +/- 0.28 3,680 +/- 40
OZN201 Bone Collagen SI1573 - ZKG 1 -19.7 +/- 0.1 64.66 +/- 0.23 3,505 +/- 30
2 OZN202 Bone Collagen SI1575 - ZKG 3B -15.1 +/- 0.1 68.71 +/- 0.25 3,015 +/- 30
THIS PART WAS FINISHED BY ANSTO IN AUSTRALIA
BETA	SUBMITTER NO	CONVENTIONAL AGE	CALENDAR CALIBRATION (95.4% PROBABILITY)	IRMS d13C	IRMS d15N	CN	Wt %C	Wt %N	Wt %Col	IRMS d18O	(MATERIAL): PRETREATMENT	SERVICE	RECEIVED	DUE	REPORT COMPLETED	Percent Modern Carbon (pMC)	Fraction Modern	D14C
462799	JM-2012-CM	3650 +/- 30 BP	95.4% probability| (95.4%) 2135 - 1939 cal BC (4084 - 3888 cal BP) |	-24.4							(charred material): acid/alkali/acid	AMS-Standard delivery	4/7/2017	4/27/2017	4/27/2017 10:18:00 AM	63.48 +/- 0.24 pMC	0.6348 +/- 0.0024	-365.16 +/- 2.37 o/oo
THIS PART WAS FINISHED BY BETA IN THE USA
