# Supplementary material for: Evolution of prehistoric dryland agriculture in the arid and semi-arid transition zone in northern China
Source: PLoS One. 2018 Aug 3;13(8):e0198750. doi: 10.1371/journal.pone.0198750 (PMC6075743; doi:10.1371/journal.pone.0198750)
Supplement: S2 File — (XLSX) [file pone.0198750.s002.xlsx]

## Sheet: Sheet1
NUMBER	TYPE	SITE	DATE	UNCERN DATE
OZP085	Bone collagen	SHIHUSHAN	5665	40
OZP086	Bone collagen	SHIHUSHAN	5695	35
OZP087	Bone collagen	SHIHUSHAN	5740	40
OZP042	Common millet seed	XIYUAN	4285	50
95WST14H6	Bone collagen	WANGMUSHAN	285	40
OZP084	Bone collagen	HUOSHILIANG	4145	40
OZO050	Bone collagen	HUOSHILIANG	3555	40
OZO951	Bone collagen	HUOSHILIANG	3570	50
OZO952	Bone collagen	HUOSHILIANG	3605	45
OZP077	Bone collagen	ASHAN	4015	30
OZP078	Bone collagen	ASHAN	3975	30
OZP079	Bone collagen	ASHAN	3960	30
OZP043	Common millet seed	ASHAN	3770	35
OZP083	Bone collagen(PIG)	DAKOU	3635	35
OZO945	Bone collagen	DAKOU	3780	40
OZO946	Bone collagen	DAKOU	3720	45
OZM221	Bone	ZHUKAIGOU	3500	/
OZM232	Human	ZHUKAIGOU	3680	40
OZQ354	Fruit	ZHUKAIGOU	3610	35
OZQ355	Millet seed	ZHUKAIGOU	3545	35
OZQ360	Charcoal	ZHUKAIGOU	3560	40
OZN201	Bone collagen	ZHUKAIGOU	3505	30
OZN202	Bone collagen	ZHUKAIGOU	3015	30
OZP041	Common millet seed	SHIMAO	3280
OZO953	Bone collagen	SHIMAO	3515	50
OZO954	Bone collagen	SHIMAO	3570	50
OZO955	Bone collagen	SHIMAO	3540	45
OZO956	Bone collagen	SHIMAO	3555	45
OZP044	Foxtail millet seed	LIJIAYA	2930	40
JM-2012-CM	Common millet seed	ZHAIMAO	3650	30
OZK410	Charcoal	CHENGZISHAN	3335	45
OZK411	Charcoal	CHENGZISHAN	3360	70
OZK413	Charcoal	CHENGZISHAN	3340	60
OZK414	Charcoal	CHENGZISHAN	3400	50
OZK426	Charcoal	XIAJIADIAN	2435	50
OZK427	Charcoal	XIAJIADIAN	2525	45
OZK428	Charcoal	XIAJIADIAN	2495	45
OZK429	Charcoal	XIAJIADIAN	2490	45
OZK430	Charcoal	XIAJIADIAN	2560	50
