# Supplementary material for: Evolution of prehistoric dryland agriculture in the arid and semi-arid transition zone in northern China
Source: PLoS One. 2018 Aug 3;13(8):e0198750. doi: 10.1371/journal.pone.0198750 (PMC6075743; doi:10.1371/journal.pone.0198750)
Supplement: S3 File — (XLSX) [file pone.0198750.s003.xlsx]

## Sheet: Sheet1
TYPE		CROPS
		FOXTAIL MILLET		COMMON MILLET
LOCATION		LENGTH	WIDTH	LENGTH	WIDTH
HUOSHILIANG		1.706	1.827			Do not participate in counting
DAKOU	DAKOU(2)2012	1.211	1.272	1.87	1.77
		1.715	1.306	1.83	1.5
		1.454	1.11	1.34	1.33
		1.425	1.11	1.715	1.75
	DAKOU(1)2012	1.285	1.275	1.535	1.468
		1.239	1.259	1.936	1.667
		1.279	1.239	1.645	1.36
		1.368	1.097	1.721	1.959
		1.5	1.26	1.721	1.715
		1.37	1.22	1.572	1.36
		1.65	1.35
		1.37	1.37
		1.42	1.36
		1.49	1.28
		1.59	1.32
		1.55	1.38
		1.307	1.184
		1.42	1.236
		1.275	1.075
		1.355	1.155
		1.368	1.2
		1.335	1.207
		1.29	1.163
ZHAIMAO		1.185	1.227	1.744	1.625
		1.196	1.077	1.743	1.968
		1.279	1.08	1.7	1.616
		1.067	1.013	1.68	1.672
		1.258	1.191	1.71	1.737
		1.096	1.082	1.707	1.629
		1.366	1.056	1.723	1.761
		1.299	1.054	1.731	1.842
		1.131	1.132	1.713	1.891
		1.077	1.213	1.701	1.7
		1.369	1.061	1.715	1.666
		1.212	1.194	1.761	1.675
		1.264	1.156	1.724	1.335
		1.307	1.12
		1.195	1.02
		1.167	1.042
		1.393	1.065
		1.285	1.182
		1.307	1.273
		1.248	1.077
		1.35	1.151
		1.278	1.054
		1.221	1.154
		1.246	1.209
		1.23	1.048
		1.263	1.008
		1.21	1.023
		1.222	1.209
		1.068	1.088
		1.384	1.148
		1.071	1.032
		1.135	1.116
		1.267	1.173
		1.37	1.126
		1.393	1.168
		1.068	1.071
		1.121	1.154
		1.356	1.194
		1.289	1.15
		1.279	1.245
		1.174	0.903
		1.425	1.172
		1.211	1.172
		1.337	1.086
		1.212	1.259
		1.017	0.924
		1.121	0.981
		1.229	1.147
		1.293	1.189
		1.423	1.371
		1.265	1.212
		1.255	1.094
		1.214	1.132
		1.239	1.111
		1.242	1.157
		1.28	1.168
		1.367	1.31
		1.178	1.068
		1.245	1.04
		1.303	1.186
		1.196	0.939
		1.305	1.095
		1.318	1.106
		1.34	1.1
		1.262	1.108
		1.341	1.068
		1.151	0.891
		1.204	1.27
		1.214	1.057
		1.285	1.187
		1.178	1.006
		1.095	1.056
		1.367	1.218
		1.25	1.033
		1.142	0.933
		0.954	0.953
		1.265	1.206
		1.315	1.112
		1.227	1.03
		1.427	1.334
SHIMAO	石峁南土郭台南庄墙	1.529	1.103	1.825	1.678
		1.416	1.264	1.602	1.832
		1.366	1.263	1.57	1.43
		1.316	1.087	1.655	1.434
		1.216	1.212	1.419	1.254
		1.09	1.034	1.815	1.677
		1.401	1.233	1.66	1.544
		1.376	1.193	1.854	1.601
		1.535	1.33	1.741	1.565
		1.532	1.098	1.621	1.534
		1.204	1.351	1.952	1.837
		1.095	1.107	1.79	1.57
		1.335	0.94	1.95	1.56
		1.362	1.071	1.86	1.78
		1.458	1.071	1.99	1.66
		1.48	1.31	1.81	1.48
		1.32	1.2	1.9	1.57
		1.24	1.17	1.81	1.6
		1.1	1.01	2	1.75
		1.26	1.13	1.91	1.43
		1.25	1.06	1.76	1.59
		1.21	0.93
		1.36	1.07
		1.32	1.1
		1.26	0.97
		1.21	1.19
		1.3	1.23
		1.21	1.06
		1.23	1.06
		1.35	1.23
		1.3	1.1
		1.33	1.14
		1.24	1.06
		1.32	1
		1.21	0.96
		1.35	1.15
XIAOJIAMAO		1.423	1.131	1.45	1.185
		1.393	1.208	1.292	1.029
		1.362	1.178	1.677	1.259
		1.157	1.1	1.567	1.242
		0.977	1.151	1.623	1.461
		1.594	1.231	1.238	1.061
		1.27	1.05	1.82	1.61
		1.31	1.21	1.77	1.67
		1.55	1.51	1.46	1.24
		1.59	1.32	1.72	1.62
		1.48	1.42	1.54	1.49
		1.42	1.32	1.78	1.36
		1.3	1.21	1.63	1.55
		1.53	1.26	1.58	1.53
		1.44	1.28
		1.53	1.22
		1.57	1.35
		1.59	1.35
		1.51	1.48
		1.6	1.36
		1.68	1.41
		1.6	1.64
		1.71	1.66
		1.59	1.51
		1.76	1.6
		1.73	1.39
		1.62	1.4
ZHUKAIGOU	ZHU ZKG NO.2	1.523	1.324	1.998	1.838
		1.608	1.332	1.939	1.625
		1.53	1.646	1.946	1.467
		1.757	1.323	1.783	1.771
		1.445	1.252	1.96	1.729
		1.402	1.326	1.786	1.648
		1.321	1.225	1.846	1.597
		1.45	1.218	1.696	1.515
		1.685	1.317	1.853	1.778
		1.603	1.417	1.742	1.6
		1.523	1.256	1.89	1.571
		1.465	1.332	1.782	1.667
		1.711	1.462	2.031	1.622
		1.211	1.25	1.823	1.762
		1.504	1.183	1.971	1.748
		1.64	1.682	1.906	1.583
		1.435	1.255	1.706	1.565
		1.706	1.304	1.72	1.716
		1.307	1.193	1.712	1.522
		1.234	1.187	1.654	1.488
		1.153	1.177	1.72	1.838
		1.151	1.287	1.554	1.669
		1.64	1.456	1.965	1.537
		1.616	1.305	1.815	1.634
		1.482	1.279	1.672	1.737
		1.344	1.228	1.955	1.984
		1.314	1.051	1.907	1.672
		1.811	1.277	2.048	1.575
		1.381	1.573	1.709	1.415
		1.363	1.192	1.848	1.63
		1.646	1.362	1.824	1.58
	ZHUKAIGOU SEED 01	1.689	1.392	1.93	1.75
		1.677	1.562	1.818	1.741
		1.622	1.32	1.841	1.717
		1.375	1.069	1.806	1.403
		1.465	1.49	1.892	1.854
		1.799	1.309	1.717	1.683
		1.453	1.406	1.757	1.677
		1.307	1.255	1.713	1.75
		1.271	1.298	1.727	1.661
		1.744	1.373	1.529	1.484
		1.39	1.289	1.821	1.413
		1.22	1.342	1.673	1.607
		1.494	1.415	1.84	1.438
		1.197	1.155	1.824	1.716
		1.344	1.322	1.863	1.711
		1.344	1.268	1.721	1.522
		1.444	1.122	1.758	1.865
		1.429	1.336	1.952	1.747
		1.327	1.183	1.704	1.775
		1.422	1.118	2.173	1.722
		1.355	1.357	1.939	1.481
		1.443	1.176	2.055	1.68
		1.311	1.142	1.916	1.807
		1.384	1.182
		1.265	1.174
	0 ZKG 4-2	1.484	1.248
		1.405	1.273
		1.496	1.18
		1.319	1.184
		1.398	1.398
		1.456	1.208
		1.403	1.36
		1.419	1.224
		1.194	1.194
		1.255	1.022
		1.279	1.167
		1.315	1.091
		1.449	1.262
		1.354	1.387
		1.423	1.248
		1.512	1.029
		1.381	1.217
		1.279	1.185
		1.374	1.18
		1.179	1.237
		1.437	1.087
		1.238	1.338
		1.458	1.487
		1.509	1.258
		1.507	1.234
		1.722	1.361
		1.513	1.321
		1.29	1.149
XINHUA	XINHUA(LOWER)	1.26	1.17	1.428	1.278
		1.36	1.11	1.657	1.461
		1.48	1.21	1.87	1.396
		1.315	1.091	1.621	1.455
		1.56	1.136	1.74	1.467
		1.333	1.273	1.6	1.324
		1.249	0.952	1.699	1.296
		0.969	1.396	1.565	1.375
	XINHUA(UPPER)	1.636	1.299	1.62	1.4
		1.522	1.311	1.672	1.446
		1.635	1.288	1.739	1.488
		1.439	1.364
		1.42	1.389
		1.621	1.27
		1.497	1.432
		1.214	1.172
		1.471	1.091
		1.271	1.315
